# Supplementary material for: Longitudinal Analysis of Contrasts in Gene Expression Data
Source: Genes (Basel). 2023 May 24;14(6):1134. doi: 10.3390/genes14061134 (PMC10298400; doi:10.3390/genes14061134)
Supplement: Supplementary file 1 [file genes-14-01134-s001.zip]

Archive with 1 entries (1 files):
- genes-2400715-supplementary.csv
