# Supplementary material for: Longitudinal Analysis of Contrasts in Gene Expression Data
Source: Genes (Basel). 2023 May 24;14(6):1134. doi: 10.3390/genes14061134 (PMC10298400; doi:10.3390/genes14061134)
Supplement: Supplementary file 1 [file genes-14-01134-s001.zip › genes-2400715-supplementary.csv]

GENE	ACCESSION NUMBER
ACO1	NM_002197.2
ACOT9	NM_001033583.2
ADM	NM_001124.1
ADORA2A	NM_000675.3
ADORA2B	NM_000676.2
ADORA3	NM_000677.3
ADPRH	NM_001125.2
ALAS1	NM_000688.4
ALDOC	NM_005165.2
ANK3	NM_001149.2
ANXA1	NM_000700.1
APOE	NM_000041.2
ARG1	NM_000045.3
ARHGEF6	NM_004840.2
ARL5B	NM_178815.3
ARNT2	NM_014862.3
ATOX1	NM_004045.3
ATP2A1	NM_004320.4
ATP6V1B1	NM_001692.3
AZI2	NM_001134433.1
B2M	NM_004048.2
BAK1	NM_001188.2
BATF	NM_006399.3
BAX	NM_138761.3
Bcl2	NM_000657.2
BCL3	NM_005178.2
BID	NM_197966.1
BLVRA	NM_000712.3
BPI	NM_001725.2
BTN2A2	NM_181531.2
C11orf74	NM_001276724.1
C1QB	NM_000491.3
C3AR1	NM_004054.2
C5	NM_001735.2
C9orf95 (NMRK1)	XM_006717165.1
CACNA2D3	NM_018398.2
CAMK1D	NM_153498.3
CAMK4	NM_001744.3
CASC3	NM_007359.3
CASP1	NM_001223.3
CASP12	NR_034061.1
CASP2	NM_032982.2
CASP3	NM_004346.3
CASP4	NM_001225.3
CASP5	NM_004347.1
CASP6	NM_032992.2
CASP7	NM_001227.3
CASP8	NM_001228.4
CASP9	XM_011542270.1
CAT	NM_001752.2
CCL11	NM_002986.2
CCL2	NM_002982.3
CCL22	NM_002990.3
CCL3	NM_002983.2
CCL4	NM_002984.2
CCL5	NM_002985.2
CCL7	NM_006273.2
CCR1	NM_001295.2
CD14	NM_000591.2
CD163	NM_004244.5
CD177	NM_020406.3
CD19	XM_011545981.1
CD24	NM_013230.2
CD244	NM_001166663.1
CD38	NM_001775.2
CD3D	NM_000732.4
CD3E	NM_000733.2
CD3G	NM_000073.2
CD40LG	NM_000074.2
CD79A	NM_001783.3
CD8A	NM_001768.5
CDKN1B	NM_004064.2
CEACAM1	NM_001024912.2
CEACAM3	NM_001815.3
CERK	NM_182661.1
CFB	NM_001710.5
CHMP5	NM_016410.5
CHMP7	NM_152272.3
CIB2	NM_006383.3
CIT	NM_007174.1
CLEC1B	NM_016509.3
CMPK2	NM_001256477.1
CNNM1	NM_020348.2
CNOT1	NM_206999.1
CNTNAP3B	NM_001201380.2
CP	NM_000096.3
CPA3	NM_001870.2
CRISP2	NM_003296.2
CSF2	NM_000758.2
CSF3	NM_000759.3
CTLA4	NM_005214.3
CTSB	NM_001908.3
CTSL1	NM_001912.4
CX3CL1	NM_002996.3
CXCL1	NM_001511.1
CXCL10	NM_001565.2
CXCL8	NM_000584.2
CXCL9	NM_002416.1
CYP2B6	NM_000767.4
DDIT4	NM_019058.2
DDX58	NM_014314.3
DDX6	NM_001257191.1
DDX60	NM_017631.5
DECR1	NM_001359.1
DEFA1/1B/3	NM_004084.2
DEFA4	NM_001925.1
DEFA5	NM_021010.1
DEFB1	NM_005218.3
DEFB108B	NM_001002035.1
DEFB114	NM_001037499.1
DEFB116	NM_001037731.1
DEFB127	NM_139074.3
DHX58	NM_024119.2
DR1	NM_001938.2
DRAP1	NM_006442.2
DTX2	NM_020892.2
DUSP4	NM_057158.2
DYNLT1	NM_006519.1
EBI3	NM_005755.2
EDN1	NM_001955.2
EEF1G	NM_001404.4
EEF2	NM_001961.3
EGF	NM_001963.4
EHD4	NM_139265.3
EIF2AK2	NM_001135652.2
EIF4B	NM_001417.4
ELANE	NM_001972.2
EMP1	NM_001423.1
EPHB2	NM_004442.6
EPSTI1	NM_001002264.1
ESPL1	NM_012291.4
ETV7	NM_001207035.1
EVI2A	NM_014210.3
FADD	NM_003824.2
FAM160A2	NM_032127.3
FAS	NM_000043.4
FASLG	NM_000639.1
FBLN1	NM_006487.2
FCER1A	NM_002001.2
FER	NM_005246.2
FGF2	NM_002006.4
FGFR3	NM_022965.2
FLT3LG	NM_001459.2
FLT4	NM_002020.1
FPGS	NM_001018078.1
FRMD3	NM_174938.4
FRS2	NM_006654.3
FURIN	NM_002569.2
FUT3	NM_000149.3
FXYD6	NM_001164831.1
GADD45A	NM_001924.2
GADD45B	NM_015675.2
GAPDH	NM_001256799.1
GAS6	NM_000820.2
GBP1	NM_002053.1
GCH1	NM_000161.2
GJA1	NM_000165.3
GJB1	NM_000166.5
GLDC	NM_000170.2
GLRX2	NM_197962.2
GLS	NM_014905.3
GLTSCR2	NM_015710.4
GNA15	NM_002068.1
GNG5	NM_005274.1
GP5	NM_004488.2
GPAA1	NM_003801.3
GUSB	NM_000181.3
GZMA	NM_006144.2
GZMB	NM_004131.3
GZMH	NM_033423.3
H1F0	NM_005318.3
HAL	NM_001258333.1
HAVCR1	NM_001099414.1
HERC5	NM_016323.2
HERC6	NM_001165136.1
HESX1	NM_003865.2
HGD	NM_000187.3
HIF1A	NM_001530.2
HIST1H2AM	NM_003514.2
HIST1H2BH	NM_003524.2
HIST2H2BE	NM_003528.2
HIST2H4A	NM_003548.2
HK3	NM_002115.2
HLA-DMB	NM_002118.3
HLA-DPB1	NM_002121.4
HLADRA	NM_019111.3
HLA-E	NM_005516.4
HMGB1	NM_002128.4
HOXA2	NM_006735.3
HPRT1	NM_000194.1
HSH2D	NM_032855.2
HSPA1B	NM_005346.3
HTATIP2	NM_001098520.1
HTRA1	NM_002775.4
ICAM1	NM_000201.2
ICAM3	NM_002162.3
ICOS	NM_012092.2
IFI27	NM_005532.3
IFI35	NM_005533.3
IFI44	NM_006417.4
IFI44L	NM_006820.2
IFI6	NM_002038.3
IFIH1	NM_022168.3
IFIT1	NM_001548.3
IFIT2	NM_001547.4
IFIT3	NM_001031683.3
IFIT5	NM_012420.2
IFITM1	NM_003641.3
IFITM2	NM_006435.2
IFITM3	NM_021034.2
IFNA1/13	NM_024013.1
IFNA2	NM_000605.3
IFNAR1	NM_000629.2
IFNAR2	NM_000874.3
IFNB1	NM_002176.2
IFNE	NM_176891.4
IFNG	NM_000619.2
IFNGR1	NM_000416.1
IL10	NM_000572.2
IL12B	NM_002187.2
IL13	NM_002188.2
IL15	NM_172174.1
IL15RA	NM_002189.2
IL16	NM_004513.4
IL17A	NM_002190.2
IL-18	NM_001562.3
IL1A	NM_000575.3
IL1B	NM_000576.2
IL1RN	NM_173842.1
IL2	NM_000586.2
IL27	NM_145659.3
IL2RA	NM_000417.1
IL3	NM_000588.3
IL32	NM_004221.4
IL4	NM_000589.2
IL4R	NM_000418.3
IL5	NM_000879.2
IL6	NM_000600.3
IL7	NM_000880.3
IL9	NM_000590.1
IRF1	NM_002198.1
IRF3	NM_001571.5
IRF5	NM_002200.3
IRF7	NM_001572.3
IRF9	NM_006084.4
IRS1	NM_005544.2
ISG15	NM_005101.3
JAK1	NM_002227.1
JAK2	NM_004972.3
JAK3	NM_000215.2
JRKL	NM_003772.3
JUP	NM_002230.2
KCND1	NM_004979.4
KCNJ2	NM_000891.2
KCNMB4	XR_245917.4
KCTD14	NM_023930.3
KIAA1370 (FAM214A)	XM_005254547.1
KIAA1958	NM_001287036.1
KIF1A	NM_004321.5
KLHL22	NM_032775.3
KLRC1	NM_002259.3
KLRC2	NM_002260.3
KLRC3	NM_007333.2
KLRD1	NM_007334.2
KPNA1	NM_002264.2
KRT5	NM_000424.3
LAMP3	NM_014398.3
LAX1	NM_001136190.1
LCN2	NM_005564.3
LGALS1	NM_002305.3
LGALS3BP	NM_005567.3
LILRA3	NM_006865.3
LILRA4	NM_012276.3
LIPF	NM_001198828.1
LTA	NM_000595.2
LTB	NM_002341.1
LTF	NM_002343.2
LY6E	NM_002346.2
LY86	NM_004271.3
MAD2L1BP	NM_014628.2
MAG	NM_001199216.1
MAL	NM_002371.2
MASTL	NM_001172303.1
Mdm2	NM_001145337.1
MICB	NM_005931.3
MME	NM_001354644.1
MMP8	NM_002424.2
MMP9	NM_004994.2
MPO	NM_000250.1
MRPL3	NM_007208.2
MS4A1	NM_152866.2
MS4A4A	NM_024021.2
MT1F	NM_005949.3
MT1X	NM_005952.3
MTCH1	NM_001271641.1
MUC1	NM_001018017.1
MX1	NM_002462.2
MYD88	NM_002468.3
MYL12A	NM_006471.3
NEU1	NM_000434.3
NEXN	NM_144573.3
NFKB1	NM_003998.2
NLRP3	NM_001079821.2
NOD2	NM_001293557.1
NTNG2	NM_032536.2
NUDT1	NM_002452.3
OAS1	NM_001032409.1
OAS2	NM_016817.2
OAS3	NM_006187.2
OASL	NM_198213.1
OLFM4	NM_006418.4
OR2J2	NM_030905.2
OR52R1	NM_001005177.3
OSBPL10	NM_001174060.1
OTOF	NM_004802.3
OXA1L	NM_005015.3
P2RX1	NM_002558.3
P2RY2	NM_002564.2
PABPC4	NM_001135654.1
PANX1	NM_015368.3
PARP12	NM_022750.2
PARP9	NM_001146102.1
PAX5	NM_016734.1
PBXIP1	NM_020524.2
PCBP2	NM_005016.5
PCGF2	NM_007144.2
PDE4B	NM_001037340.1
PDGFB	NM_002608.2
PER1	NM_002616.2
PHEX	NM_000444.5
PHF11	NM_001040443.1
PID1	NM_001100818.1
PITPNC1	NM_012417.2
PLEKHO1	NM_016274.4
POLG	NM_002693.2
PPIB	NM_000942.4
PPL	NM_002705.4
PRF1	NM_005041.3
PRKCDBP	NM_145040.2
PRR5	NM_015366.3
PSMB9	NM_002800.4
PTP4A1	NM_003463.3
PTPRK	NM_001135648.1
PTPRS	NM_002850.3
PTTG2	NM_006607.2
QARS	NM_005051.1
RAB3GAP1	NM_012233.2
RAP2C	NM_021183.3
RAPGEF1	NM_005312.2
RARRES2	NM_002889.3
RBL2	NM_005611.3
RBP7	NM_052960.2
RELB	NM_006509.3
RETN	NM_020415.2
RGL1	NM_001297669.1
RGS1	NM_002922.3
RHBDF2	NM_024599.3
RNASE1	NM_002933.4
RPGRIP1	NM_020366.3
RPL3	NM_001033853.1
RPL7	NM_000971.3
RPS23	NM_001025.4
RRAS	NM_006270.3
RSAD2	NM_080657.4
RTP4	NM_022147.2
S100A12	NM_005621.1
S100A8	NM_002964.3
S100A9	NM_002965.2
SAMD9	NM_017654.2
SAMD9L	NM_152703.2
SAP30	NM_003864.3
SAT1	NM_002970.2
SATB1	NM_001131010.1
SCO2	NM_005138.2
SENP5	NM_152699.4
SEPP1	NM_005410.2
SERPINE1	NM_000602.2
SERPINF2	NM_000934.3
SFTPD	NM_003019.4
SGSM2	NM_014853.2
SIDT1	NM_017699.2
SIGLEC1	NM_023068.3
SIGLEC5	NM_003830.3
SIRT1	NM_012238.4
SIRT3	NM_001017524.2
SIRT4	NM_012240.1
SIRT5	NM_012241.3
SLC12A3	NM_001126107.1
SLC12A7	NM_006598.2
SLC15A3	NM_016582.1
SLC25A22	NM_001191061.1
SLC30A1	NM_021194.2
SLC38A1	NM_001077484.1
SLC39A11	XM_006721754.1
SLC6A13	NM_001243392.1
SLPI	NM_003064.2
SMARCD3	NM_001003801.1
SPSB3	NM_080861.3
STAB1	NM_015136.2
STAT1	NM_139266.1
STAT2	NM_005419.3
STING	NM_198282.1
STX1A	NM_001165903.1
SUCLG2	NM_001177599.1
TAP1	NM_000593.5
TBK1	NM_013254.2
TBL1X	NM_005647.3
TBPL1	NM_001253676.1
TCF4	NM_001083962.1
TCL1A	NR_049726.1
TCN1	NM_001062.3
TCN2	NM_000355.2
TDRD7	NM_014290.2
TGFA	NM_003236.2
TGFBI	NM_000358.2
TIMP1	NM_003254.2
TLL1	NM_012464.4
TLR1	NM_003263.3
TLR2	NM_003264.3
TLR3	NM_003265.2
TLR4	NM_138554.2
TLR5	NM_003268.5
TLR6	NM_006068.2
TLR7	NM_016562.3
TLR8	NM_016610.2
TLR9	NM_017442.2
TMED1	NM_006858.2
TMEM140	NM_018295.2
TMEM19	NM_018279.3
TMEM204	NM_024600.4
TMEM51	NM_018022.2
TMEM62	NM_024956.3
TNFA	NM_000594.2
TNFAIP6	NM_007115.2
TNFRSF10B	NM_003842.3
TNFRSF25	NM_001039664.1
TNFSF10	NM_003810.2
TNIP1	NM_006058.4
TNNI2	NM_003282.3
TOR1B	NM_014506.1
TP53	NM_000546.2
TP53BP1	NM_001141980.1
TRADD	NM_003789.2
TRAF3IP2	NM_001164281.1
TRAK1	NM_014965.3
TRAT1	NM_016388.2
TREM1	NM_001242589.1
TRIM22	NM_006074.4
TST	NM_001270483.1
TUFT1	NM_001126337.1
TULP2	NM_003323.2
TWISTNB	NM_001002926.1
TYK2	NM_003331.4
TYRO3	NM_006293.2
UBE4B	NM_006048.3
UBL7	NM_032907.3
UTS2	NM_006786.3
VEGFA	NM_001025366.1
XAF1	NM_199139.2
XIAP	NM_001204401.1
YKT6	NM_006555.3
ZBP1	NM_001160419.2
ZBTB33	NM_006777.3
ZC3H12A	NM_025079.2
ZCCHC2	NM_017742.4
ZCCHC4	NM_024936.2
ZDHHC19	NM_001039617.1
ZNF180	NM_013256.3
ZWINT	NM_007057.3
